# Supplementary material for: Aristolochia ferox, a new species of subg. Siphisia (Aristolochiaceae) from Guangxi, China
Source: PhytoKeys. 2026 Apr 17;273:171–83. doi: 10.3897/phytokeys.273.169468 (PMC13109732; doi:10.3897/phytokeys.273.169468)
Supplement: XML Treatment for Aristolochia ferox [file phytokeys.273.169468-treatment1.xml]

<!DOCTYPE tp:taxon-treatment
  PUBLIC "-//TaxonX//DTD Taxonomic Treatment Publishing DTD v0 20100105//EN" "tax-treatment-NSO.dtd">
<tp:taxon-treatment xmlns:tp="http://www.plazi.org/taxpub"><tp:treatment-meta><kwd-group><label>Taxon classification</label><kwd>
                <named-content content-type="kingdom">
                  <named-content content-type="taxon-name">
                    <named-content content-type="kingdom">Plantae</named-content>
                  </named-content>
                </named-content>
              </kwd><kwd>
                <named-content content-type="order">Piperales</named-content>
              </kwd><kwd>
                <named-content content-type="family">Aristolochiaceae</named-content>
              </kwd></kwd-group><mixed-citation publication-type="journal"><person-group><name><surname>Wang</surname><given-names>Yifan</given-names></name><name><surname>Liao</surname><given-names>Shuai</given-names></name><name><surname>Landrein</surname><given-names>Sven</given-names></name><name><surname>Nguyen</surname><given-names>Khang Sinh</given-names></name><name><surname>Onyenedum</surname><given-names>Joyce G.</given-names></name><name><surname>Guo</surname><given-names>Zirui</given-names></name></person-group><article-title><italic><tp:taxon-name><tp:taxon-name-part taxon-name-part-type="genus" reg="Aristolochia">Aristolochia</tp:taxon-name-part> <tp:taxon-name-part taxon-name-part-type="species" reg="ferox">ferox</tp:taxon-name-part></tp:taxon-name></italic>, a new species of subg. <italic><tp:taxon-name><tp:taxon-name-part taxon-name-part-type="genus" reg="Siphisia">Siphisia</tp:taxon-name-part></tp:taxon-name></italic> (<tp:taxon-name><tp:taxon-name-part taxon-name-part-type="family" reg="Aristolochiaceae">Aristolochiaceae</tp:taxon-name-part></tp:taxon-name>) from Guangxi, China</article-title><source>PhytoKeys</source><day>17</day><month>04</month><year>2026</year><volume>273</volume><fpage>171</fpage><lpage>183</lpage><pub-id pub-id-type="doi">10.3897/phytokeys.273.169468</pub-id></mixed-citation></tp:treatment-meta><tp:nomenclature><tp:taxon-name><object-id xmlns:xlink="http://www.w3.org/1999/xlink" content-type="arpha" xlink:type="simple">D8625E01-05C7-5956-B233-0D5C9419736C</object-id>
                    		<tp:taxon-name-part taxon-name-part-type="genus" reg="Aristolochia">Aristolochia</tp:taxon-name-part> <tp:taxon-name-part taxon-name-part-type="species" reg="ferox">ferox</tp:taxon-name-part>
                    	
                    		<object-id xmlns:xlink="http://www.w3.org/1999/xlink" content-type="ipni" xlink:type="simple">urn:lsid:ipni.org:names:77378733-1</object-id>
                    	</tp:taxon-name><tp:taxon-authority>Y.Fan Wang, Z.R.Guo &amp; J.G.Onyenedum</tp:taxon-authority><tp:taxon-status xmlns:xlink="http://www.w3.org/1999/xlink" xlink:type="simple">sp. nov.</tp:taxon-status><xref ref-type="fig" rid="F1">Figs 1</xref><xref ref-type="fig" rid="F2">, 2</xref></tp:nomenclature><tp:treatment-sec sec-type="Type"><title>Type.</title><p>China. • Guangxi: Liuzhou City, Rongshui Miao Autonomous County, Anchui Township, 1175 m a.s.l., 15 Jul 2023, <italic>Renping Jia &amp; Zirui Guo yw00140</italic> (holotype: <named-content xmlns:xlink="http://www.w3.org/1999/xlink" content-type="dwc:institutional_code" xlink:title="Guangxi Institute of Botany" xlink:href="https://scientific-collections.gbif.org/institution/86792ed6-4261-428a-8a23-9bd1a426fba7" xlink:type="simple">IBK</named-content>! [00473343]; isotypes: <named-content xmlns:xlink="http://www.w3.org/1999/xlink" content-type="dwc:institutional_code" xlink:title="Bazi Collection &amp; Botanical Garden" xlink:href="https://scientific-collections.gbif.org/institution/2bb9d58f-4541-4602-9eee-088498ae07f7" xlink:type="simple">BAZI</named-content>!, <named-content xmlns:xlink="http://www.w3.org/1999/xlink" content-type="dwc:institutional_code" xlink:title="Shanghai Chenshan Botanical Garden" xlink:href="https://scientific-collections.gbif.org/institution/9c4e9ee7-0a1d-459d-bf05-cd4753142206" xlink:type="simple">CSH</named-content>!, <named-content xmlns:xlink="http://www.w3.org/1999/xlink" content-type="dwc:institutional_code" xlink:title="Agriculture, Fisheries, and Conservation Department" xlink:href="https://scientific-collections.gbif.org/institution/152b4c15-44a4-4061-b9a7-807ebebc47b4" xlink:type="simple">HK</named-content>!, <named-content xmlns:xlink="http://www.w3.org/1999/xlink" content-type="dwc:institutional_code" xlink:title="South China Botanical Garden" xlink:href="https://scientific-collections.gbif.org/institution/8364608f-e93a-4c4f-bde0-b40e4a8fd437" xlink:type="simple">IBSC</named-content>!, <named-content xmlns:xlink="http://www.w3.org/1999/xlink" content-type="dwc:institutional_code" xlink:title="Kunming Institute of Botany, Chinese Academy of Sciences" xlink:href="https://scientific-collections.gbif.org/institution/6039165f-1334-4ac6-a955-5542100c0e50" xlink:type="simple">KUN</named-content>!, <named-content xmlns:xlink="http://www.w3.org/1999/xlink" content-type="dwc:institutional_code" xlink:title="Institute of Botany, Chinese Academy of Sciences" xlink:href="https://scientific-collections.gbif.org/institution/ac8eb8fc-0703-4408-8388-686764b75877" xlink:type="simple">PE</named-content>!).</p><fig id="F1" position="float" orientation="portrait"><object-id xmlns:xlink="http://www.w3.org/1999/xlink" content-type="doi" xlink:type="simple">10.3897/phytokeys.273.169468.figure1</object-id><object-id xmlns:xlink="http://www.w3.org/1999/xlink" content-type="arpha" xlink:type="simple">E5CCB6B9-D01F-583C-9EDD-C8456682B337</object-id><label>Figure 1.</label><caption><p>Morphological features of <italic><tp:taxon-name><tp:taxon-name-part taxon-name-part-type="genus" reg="Aristolochia">Aristolochia</tp:taxon-name-part> <tp:taxon-name-part taxon-name-part-type="species" reg="ferox">ferox</tp:taxon-name-part></tp:taxon-name></italic> Y.Fan Wang, Z.R.Guo &amp; J.G.Onyenedum, sp. nov. <bold>A</bold>. Habit in situ, flowering on old stem; <bold>B</bold>. Abaxial view of flower; <bold>C</bold>. Adaxial surface of calyx limb densely covered with coarse, dark purple, fleshy conical papillae; <bold>D</bold>. View of calyx throat; <bold>E</bold>. Longitudinal dissection of flower showing internal adaxial tube structure; <bold>F</bold>. Frontal view of flower; the lower part of the limb is markedly reflexed upwards, partially obscuring the throat; <bold>G</bold>. Gynostemium in staminate phase: stigma retracted and non-receptive; anthers dehiscing pollen; <bold>H</bold>. Adaxial and abaxial surfaces of the leaf; <bold>I</bold>. Early sprouting of flower buds from lignified nodes, showing cauliflory; abaxial surface of immature flowers densely covered with rusty villous indumentum. Scale bars: 2.0 cm (<bold>B, E, F, I</bold>); 5.0 mm (<bold>C</bold>); 1 cm (<bold>D, G</bold>); 10 cm (<bold>H</bold>).</p></caption><graphic xmlns:xlink="http://www.w3.org/1999/xlink" xlink:href="phytokeys-273-171_article-169468__-g001.jpg" id="oo_1598513.jpg" position="float" orientation="portrait" xlink:type="simple"><uri content-type="original_file" xlink:type="simple">https://binary.pensoft.net/fig/1598513</uri></graphic></fig><fig id="F2" position="float" orientation="portrait"><object-id xmlns:xlink="http://www.w3.org/1999/xlink" content-type="doi" xlink:type="simple">10.3897/phytokeys.273.169468.figure2</object-id><object-id xmlns:xlink="http://www.w3.org/1999/xlink" content-type="arpha" xlink:type="simple">52B050ED-78AC-5C28-A3D2-74B50ED04BD6</object-id><label>Figure 2.</label><caption><p>Line drawing of <italic><tp:taxon-name><tp:taxon-name-part taxon-name-part-type="genus" reg="Aristolochia">Aristolochia</tp:taxon-name-part> <tp:taxon-name-part taxon-name-part-type="species" reg="ferox">ferox</tp:taxon-name-part></tp:taxon-name></italic>. <bold>A</bold>. Young branch bearing leaves and axillary inflorescence; <bold>B</bold>. Floral bud at anthesis; <bold>C</bold>. Flower, frontal view; <bold>C'</bold>. Enlarged detail of calyx limb, enlarged; <bold>D</bold>. Rear view of flower; <bold>E</bold>. Abaxial surface of leaf; <bold>F</bold>. Adaxial surface of leaf; <bold>G</bold>. Top view of gynostemium showing three-lobed stigma; <bold>H</bold>. Longitudinal dissection of flower; <bold>I</bold>. Lateral view of gynostemium; <bold>J</bold>. Basal portion of mature stem with cauliflorous inflorescences emerging from nodal regions. Line drawing by Ms. Yushan Cai. Scale bars: 2 cm (<bold>B, C, D, H</bold>); 5.0 mm (<bold>C'</bold>); 5 cm (<bold>E, F</bold>); 2.0 mm (<bold>G</bold>); 5.0 mm (<bold>I</bold>).</p></caption><graphic xmlns:xlink="http://www.w3.org/1999/xlink" xlink:href="phytokeys-273-171_article-169468__-g002.jpg" id="oo_1598514.jpg" position="float" orientation="portrait" xlink:type="simple"><uri content-type="original_file" xlink:type="simple">https://binary.pensoft.net/fig/1598514</uri></graphic></fig></tp:treatment-sec><tp:treatment-sec sec-type="Diagnosis"><title>Diagnosis.</title><p><italic><tp:taxon-name><tp:taxon-name-part taxon-name-part-type="genus" reg="Aristolochia">Aristolochia</tp:taxon-name-part> <tp:taxon-name-part taxon-name-part-type="species" reg="ferox">ferox</tp:taxon-name-part></tp:taxon-name></italic> is most similar to <italic><tp:taxon-name><tp:taxon-name-part taxon-name-part-type="genus" reg="Aristolochia">A.</tp:taxon-name-part> <tp:taxon-name-part taxon-name-part-type="species" reg="championii">championii</tp:taxon-name-part></tp:taxon-name></italic> in its woody lianous habit, narrowly lanceolate to subulate leaves with rounded to truncate bases, and a large, campanulate calyx limb, but differs by the calyx limb adaxially entirely dark purple and densely muricate with coarse, fleshy, conical outgrowths, with the lower margin revolute upward, strongly incurved and connivent, auriform in frontal view (vs. reddish-brown, colliculate only around the throat, the lower margin obliquely deflexed), and by the throat deep dark purple, elliptic (vs. yellow with purplish-red flecks, semicircular to arch-shaped). This distinctive floral syndrome readily separates the new species from other superficially similar species, including <italic><tp:taxon-name><tp:taxon-name-part taxon-name-part-type="genus" reg="Aristolochia">A.</tp:taxon-name-part> <tp:taxon-name-part taxon-name-part-type="species" reg="quangbinhensis">quangbinhensis</tp:taxon-name-part></tp:taxon-name></italic>, <italic><tp:taxon-name><tp:taxon-name-part taxon-name-part-type="genus" reg="Aristolochia">A.</tp:taxon-name-part> <tp:taxon-name-part taxon-name-part-type="species" reg="fangchi">fangchi</tp:taxon-name-part></tp:taxon-name></italic>, and <italic><tp:taxon-name><tp:taxon-name-part taxon-name-part-type="genus" reg="Isotrema">I.</tp:taxon-name-part> <tp:taxon-name-part taxon-name-part-type="species" reg="haimingii">haimingii</tp:taxon-name-part></tp:taxon-name></italic>, which lack this morphology. Detailed morphological comparisons among <italic><tp:taxon-name><tp:taxon-name-part taxon-name-part-type="genus" reg="Aristolochia">A.</tp:taxon-name-part> <tp:taxon-name-part taxon-name-part-type="species" reg="ferox">ferox</tp:taxon-name-part></tp:taxon-name></italic> and its closely related congeners are provided in Fig. <xref ref-type="fig" rid="F3">3</xref>, Suppl. material <xref ref-type="supplementary-material" rid="S1">1</xref>: fig. S1, and Table <xref ref-type="table" rid="T1">1</xref>.</p><fig id="F3" position="float" orientation="portrait"><object-id xmlns:xlink="http://www.w3.org/1999/xlink" content-type="doi" xlink:type="simple">10.3897/phytokeys.273.169468.figure3</object-id><object-id xmlns:xlink="http://www.w3.org/1999/xlink" content-type="arpha" xlink:type="simple">B84D11CE-BF23-5887-A92C-955242F62FE9</object-id><label>Figure 3.</label><caption><p>Comparative floral morphology of <italic><tp:taxon-name><tp:taxon-name-part taxon-name-part-type="genus" reg="Aristolochia">Aristolochia</tp:taxon-name-part> <tp:taxon-name-part taxon-name-part-type="species" reg="ferox">ferox</tp:taxon-name-part></tp:taxon-name></italic> (<bold>A–D</bold>), <italic><tp:taxon-name><tp:taxon-name-part taxon-name-part-type="genus" reg="Aristolochia">A.</tp:taxon-name-part> <tp:taxon-name-part taxon-name-part-type="species" reg="championii">championii</tp:taxon-name-part></tp:taxon-name></italic> (<bold>E–H</bold>), and <italic><tp:taxon-name><tp:taxon-name-part taxon-name-part-type="genus" reg="Aristolochia">A.</tp:taxon-name-part> <tp:taxon-name-part taxon-name-part-type="species" reg="quangbinhensis">quangbinhensis</tp:taxon-name-part></tp:taxon-name></italic> (<bold>I–L</bold>). <bold>A, E, I</bold>. Frontal view; <bold>B, F, J</bold>. Longitudinal section; <bold>C, G, K</bold>. Lateral view; <bold>D, H, L</bold>. Buds at pre-anthesis. Images <bold>A–C</bold> are provided by Dr. Yusong Huang. Scale bars: 5.0 cm (<bold>A–D</bold>); 2.5 cm (<bold>E–H</bold>); 1.0 cm (<bold>I–L</bold>).</p></caption><graphic xmlns:xlink="http://www.w3.org/1999/xlink" xlink:href="phytokeys-273-171_article-169468__-g003.jpg" id="oo_1598515.jpg" position="float" orientation="portrait" xlink:type="simple"><uri content-type="original_file" xlink:type="simple">https://binary.pensoft.net/fig/1598515</uri></graphic></fig><table-wrap id="T1" position="float" orientation="portrait"><label>Table 1.</label><caption><p>Comparison between <italic><tp:taxon-name><tp:taxon-name-part taxon-name-part-type="genus" reg="Aristolochia">A.</tp:taxon-name-part> <tp:taxon-name-part taxon-name-part-type="species" reg="ferox">ferox</tp:taxon-name-part></tp:taxon-name></italic> and its morphologically closest relatives.</p></caption><table><tbody><tr><th rowspan="1" colspan="1">Characters</th><th rowspan="1" colspan="1"><italic><tp:taxon-name><tp:taxon-name-part taxon-name-part-type="genus" reg="Aristolochia">A.</tp:taxon-name-part> <tp:taxon-name-part taxon-name-part-type="species" reg="ferox">ferox</tp:taxon-name-part></tp:taxon-name></italic> sp. nov.</th><th rowspan="1" colspan="1">
                      <italic>
                        <tp:taxon-name><tp:taxon-name-part taxon-name-part-type="genus" reg="Aristolochia">A.</tp:taxon-name-part> <tp:taxon-name-part taxon-name-part-type="species" reg="championii">championii</tp:taxon-name-part></tp:taxon-name>
                      </italic>
                    </th><th rowspan="1" colspan="1">
                      <italic>
                        <tp:taxon-name><tp:taxon-name-part taxon-name-part-type="genus" reg="Aristolochia">A.</tp:taxon-name-part> <tp:taxon-name-part taxon-name-part-type="species" reg="quangbinhensis">quangbinhensis</tp:taxon-name-part></tp:taxon-name>
                      </italic>
                    </th><th rowspan="1" colspan="1">
                      <italic>
                        <tp:taxon-name><tp:taxon-name-part taxon-name-part-type="genus" reg="Isotrema">I.</tp:taxon-name-part> <tp:taxon-name-part taxon-name-part-type="species" reg="haimingii">haimingii</tp:taxon-name-part></tp:taxon-name>
                      </italic>
                    </th><th rowspan="1" colspan="1">
                      <italic>
                        <tp:taxon-name><tp:taxon-name-part taxon-name-part-type="genus" reg="Aristolochia">A.</tp:taxon-name-part> <tp:taxon-name-part taxon-name-part-type="species" reg="fangchi">fangchi</tp:taxon-name-part></tp:taxon-name>
                      </italic>
                    </th></tr><tr><td rowspan="1" colspan="1">Distribution</td><td rowspan="1" colspan="1">Rongshui County and Huangjiang County, Guangxi, China</td><td rowspan="1" colspan="1">Hong Kong and eastern Guangdong, China</td><td rowspan="1" colspan="1">Central Vietnam</td><td rowspan="1" colspan="1">Jinxiu County, Guangxi, China</td><td rowspan="1" colspan="1">Guangdong and Guangxi, China; northern Vietnam</td></tr><tr><td rowspan="1" colspan="1">Petiole</td><td rowspan="1" colspan="1">1.5–2.5 cm, pubescent</td><td rowspan="1" colspan="1">1–2 cm, densely rusty-villous</td><td rowspan="1" colspan="1">1.5–3 cm, densely yellow-brown villous</td><td rowspan="1" colspan="1">1–2 cm, densely yellowish-brown-villous</td><td rowspan="1" colspan="1">1–4 cm, densely rusty villous</td></tr><tr><td rowspan="1" colspan="1">Lamina</td><td rowspan="1" colspan="1">13–36 × 3–6 cm, narrowly lanceolate to linear-lanceolate</td><td rowspan="1" colspan="1">12–25 × 2–5 cm, lanceolate to linear-lanceolate</td><td rowspan="1" colspan="1">6–14 × 3–6 cm, elliptic to oblong-elliptic</td><td rowspan="1" colspan="1">12–25 × 3–6 cm, lanceolate to elliptic-lanceolate</td><td rowspan="1" colspan="1">6–12 × 3–4 cm, oblong or ovate-oblong, rarely lanceolate</td></tr><tr><td rowspan="1" colspan="1">Leaf apex</td><td rowspan="1" colspan="1">Acuminate</td><td rowspan="1" colspan="1">Acuminate</td><td rowspan="1" colspan="1">Acute or obtuse</td><td rowspan="1" colspan="1">Narrowly acuminate</td><td rowspan="1" colspan="1">Obtuse or mucronate</td></tr><tr><td rowspan="1" colspan="1">Leaf base</td><td rowspan="1" colspan="1">Rounded or truncate</td><td rowspan="1" colspan="1">Rounded or truncate</td><td rowspan="1" colspan="1">Narrowly auriculate</td><td rowspan="1" colspan="1">Rounded or shallowly cordate</td><td rowspan="1" colspan="1">Rounded or truncate</td></tr><tr><td rowspan="1" colspan="1">Peduncle</td><td rowspan="1" colspan="1">8–15 cm, densely rusty-villous</td><td rowspan="1" colspan="1">3–4 cm, rusty-villous</td><td rowspan="1" colspan="1">1.5–2 cm, densely villous</td><td rowspan="1" colspan="1">2.5–4 cm, densely yellowish-brown villous</td><td rowspan="1" colspan="1">5–7 cm, rusty-villous</td></tr><tr><td rowspan="1" colspan="1">Limb (adaxial)</td><td rowspan="1" colspan="1">5–6 × 7.5–10 cm, adaxial surface entirely black, muricate with coarse fleshy conical outgrowths; limb margin strongly revolute basally, lower edge curving upward to meet upper edge and concealing throat in frontal view, forming distinctly auriform, connivent aspect</td><td rowspan="1" colspan="1">3–5 × 4–6 cm; adaxial surface reddish-brown, colliculate around the throat, otherwise flat and waxy; limb bell-shaped, with the basal portion elongated and extended downward</td><td rowspan="1" colspan="1">2–3 × 3–5 cm, adaxial surface entirely verrucose, vinaceous in color; limb with the basal margin reflexed upward, producing a binocular-like aspect in frontal view</td><td rowspan="1" colspan="1">3–5 × 5.5–6.5 cm; adaxial surface yellowish-green, upper portion with dark purple mural-like stripes, lower portion with mauve stripes; limb discoid-shaped; margin shallowly 3-lobed</td><td rowspan="1" colspan="1">3–5 × 5–7 cm; adaxial surface purplish brown, with conspicuous dark purple reticulate or radiating venation and irregular white bands or dots; limb discoid; margin shallowly 3-lobed; surface gently undulate and velvety</td></tr><tr><td rowspan="1" colspan="1">Throat</td><td rowspan="1" colspan="1">1.8–3.0 × 1.5–2.0 cm, elliptic, velvety, black</td><td rowspan="1" colspan="1">1.2–1.8 × 1–1.5 cm, semicircular to arch-shaped, yellow with purplish-red flecks</td><td rowspan="1" colspan="1">0.6–0.8 × 0.3–0.4 cm, annular, dark violet</td><td rowspan="1" colspan="1">1.0–1.4 × 1.4–1.6 cm, suborbicular, velvety, yellowish-green or mauve, with dark purple stripes</td><td rowspan="1" colspan="1">1.2–1.8 × 1.6–2.0 cm, velvety orbicular, white or pale pinkish,</td></tr></tbody></table></table-wrap></tp:treatment-sec><tp:treatment-sec sec-type="Description"><title>Description.</title><p>Woody liana 6–8 m long. Root system tuberous, composed of fusiform to globose segments constricted at intervals, forming a distinctly moniliform underground structure. Stems terete; young stems densely rusty-golden villous; older stems lignified, subcylindrical, bark finely fissured. Leaves simple, alternate, petiolate; petiole 1.5–2.5 cm long, pubescent, often twisted. Leaf blade narrowly lanceolate to subulate, 13–36 × 3–6 cm, papery; adaxial surface glabrous except for sparse pubescence along veins; abaxial surface sparsely appressed-pubescent; base rounded to truncate; apex acuminate; margin entire; venation pinnate, with one basal pair strongly ascending and connecting with lateral pairs, all converging toward the apex, giving a pseudo-triplinerved appearance; secondary veins 11–15 pairs. Inflorescences dimorphic: (1) axillary on young stems, peduncles 1–5 cm long, 2–8-noded, each node with a sessile bracteole, linear or lanceolate, 8–10 × 3–5 mm, rusty-villous; distal nodes fertile, each bearing a single flower; usually only the terminal node bearing one flower, occasionally the terminal and penultimate nodes both fertile; flowers opening basipetally. (2) cauliflorous on older stems: at persistent axillary nodes, fascicles of 8–15 cymules are produced. Cymules pedunculate; 8–15 cm long, 5–10-noded, densely rusty-villous, each node bearing a small sessile bracteole, linear or lanceolate, 8–10 × 3–5 mm. Flowers restricted to the distal 2–3 nodes, each 1-flowered (usually only the terminal node; occasionally also the penultimate or antepenultimate). Anthesis basipetal within each cymule. Pedicels 0.7–1.5 cm long, densely rusty-villous, often twisted. Perianth zygomorphic; abaxial surface yellowish-brown with purplish-red ridged venation, densely erect-villous. Utricle long-ovoid to cylindrical, 2–3 × 1–1.2 cm, constricted at ovary junction, dilated toward basal tube; adaxial side with a translucent white window at calyx–ovary junction; adaxial surface arachnoid-villous near basal tube, otherwise sparsely villous, base color vinaceous beneath indumentum. Basal tube 6.5–8.5 × 1.0–2.0 cm, reddish-brown, adaxially smooth, glabrous, waxy in texture. Upper tube 3–5 × 1.0–1.5 cm, inner surface yellow in proximal 1.5–2 cm, glabrous, waxy, distally black. Limb 3-lobed, lobes wholly connate; lower margin revolute upward, strongly incurved and connivent, auriform in frontal view; adaxial surface entirely black, muricate with coarse, fleshy, conical outgrowths; in natural revolute form limb region 5.0–6.0 × 7.5–10.0 cm, in pressed vouchers limb spreading to 7.5–10.0 × 7.5–10.0 cm, nearly circular. Throat elliptic, 1.8–3.0 × 1.5–2.0 cm, velvety black. Gynostemium 3-lobed, fleshy, 12–15 mm high, 3–6 mm diam., apex rounded. Anthers oblong, 7–10 mm long, extrorse. Ovary inferior, cylindric, slightly curved, with six adaxial ridges concealed by dense rusty indumentum. Fruit capsule not observed.</p></tp:treatment-sec><tp:treatment-sec sec-type="Paratypes"><title>Paratypes.</title><p>China. • Guangxi: Liuzhou City, Rongshui Miao Autonomous County, Wangdong Township, Jiuwanshan Mountains, Yuyashan, 850–1180 m a.s.l., 26 Jun 1958, S.H.Chun <italic>14711</italic> (paratypes: <named-content xmlns:xlink="http://www.w3.org/1999/xlink" content-type="dwc:institutional_code" xlink:title="South China Botanical Garden" xlink:href="https://scientific-collections.gbif.org/institution/8364608f-e93a-4c4f-bde0-b40e4a8fd437" xlink:type="simple">IBSC</named-content>! [0127615], <named-content xmlns:xlink="http://www.w3.org/1999/xlink" content-type="dwc:institutional_code" xlink:title="Guangxi Institute of Botany" xlink:href="https://scientific-collections.gbif.org/institution/86792ed6-4261-428a-8a23-9bd1a426fba7" xlink:type="simple">IBK</named-content>! [00014229]); • same county and township, Jiuwanshan Mountains, Lengshuiyao, 18 Jul 1958, S.H.Chun <italic>15737</italic> (paratypes: <named-content xmlns:xlink="http://www.w3.org/1999/xlink" content-type="dwc:institutional_code" xlink:title="South China Botanical Garden" xlink:href="https://scientific-collections.gbif.org/institution/8364608f-e93a-4c4f-bde0-b40e4a8fd437" xlink:type="simple">IBSC</named-content>! [0127614, 0127619], <named-content xmlns:xlink="http://www.w3.org/1999/xlink" content-type="dwc:institutional_code" xlink:title="Guangxi Institute of Botany" xlink:href="https://scientific-collections.gbif.org/institution/86792ed6-4261-428a-8a23-9bd1a426fba7" xlink:type="simple">IBK</named-content>! [00014227], NAS! [00302195]). • Hechi City, Huanjiang County, Dongxing Township, Yangmeiao, along a ditch in broad-leaved forest, 1199 m a.s.l., 08 December 2012, Huanjiang County Survey Team <italic>4512226121208009LY</italic> (<named-content xmlns:xlink="http://www.w3.org/1999/xlink" content-type="dwc:institutional_code" xlink:title="Guangxi Institute of Botany" xlink:href="https://scientific-collections.gbif.org/institution/86792ed6-4261-428a-8a23-9bd1a426fba7" xlink:type="simple">IBK</named-content>! [00360056]).</p></tp:treatment-sec><tp:treatment-sec sec-type="Distribution and habitat"><title>Distribution and habitat.</title><p><italic><tp:taxon-name><tp:taxon-name-part taxon-name-part-type="genus" reg="Aristolochia">Aristolochia</tp:taxon-name-part> <tp:taxon-name-part taxon-name-part-type="species" reg="ferox">ferox</tp:taxon-name-part></tp:taxon-name></italic> is currently known only from northern Guangxi Zhuang Autonomous Region, China, where it is largely distributed within or adjacent to the Jiuwanshan Mountain range. Three extant populations have been documented, all from Rongshui County, Liuzhou City, including one population in Anchui Township and two populations in Sirong Township. The species occurs on montane slopes composed of metamorphosed sandstone and siltstone at elevations of 500–1500 m a.s.l., and is commonly associated with riparian habitats along creeks. Two historical collections (S.H.Chun <italic>14711</italic>, <italic>15737</italic>) from Wangdong Township, Jiuwanshan Mountains, also within Rongshui County, indicate a former presence in this area (Suppl. material <xref ref-type="supplementary-material" rid="S1">1</xref>: figs S2, S3). In addition, a collection from Huanjiang County (Huanjiang County Survey Team <italic>4512226121208009LY</italic>), likewise within the Jiuwanshan Mountain range, further supports its historical distribution in this region.</p></tp:treatment-sec><tp:treatment-sec sec-type="Phenology"><title>Phenology.</title><p>The flowering season extends from June to November. Individual flowers remain open for up to two weeks. Fruits and seeds have not yet been observed.</p></tp:treatment-sec><tp:treatment-sec sec-type="Etymology"><title>Etymology.</title><p>The species epithet ferox (Latin: “fierce, wild, untamed”) refers to the wholly dark purple, muricate adaxial calyx limb that gives the perianth its formidable and aggressive appearance.</p></tp:treatment-sec><tp:treatment-sec sec-type="Vernacular name"><title>Vernacular name.</title><p>Chinese: 饕餮关木通 (<italic>tāo tiè guān mù tōng</italic>). Named for the resemblance of the flower’s frontal view to the gaping mouth of <italic>Tāo Tiè</italic> (饕餮), a mythical beast and cultural totem in Chinese folklore.</p></tp:treatment-sec><tp:treatment-sec sec-type="Usages and conservation status"><title>Usages and conservation status.</title><p><italic><tp:taxon-name><tp:taxon-name-part taxon-name-part-type="genus" reg="Aristolochia">Aristolochia</tp:taxon-name-part> <tp:taxon-name-part taxon-name-part-type="species" reg="ferox">ferox</tp:taxon-name-part></tp:taxon-name></italic> is locally recognized as an ethnobotanical herb used in traditional practices for the treatment of snakebite and urologic ailments, with preparations made from dried underground rhizomes and old stems. According to our field surveys, these reported uses have not been clinically validated. Nevertheless, a local collection of this species for medicinal purposes was observed. Since its discovery, we have identified only three extant populations, each with fewer than five individuals, often with just one or two mature plants and no evidence of a stable population structure (i.e., no seedlings or young plants were found). Although individuals produce abundant flowers, the fruit set is extremely low, and capsules are not observed, suggesting possible reproductive difficulties in the remaining populations. Based on our field data, the Extent of Occurrence (<abbrev xmlns:xlink="http://www.w3.org/1999/xlink" xlink:title="Extent of Occurrence" xlink:type="simple">EOO</abbrev>) is estimated at 104.196 km<sup>2</sup> and the Area of Occupancy (<abbrev xmlns:xlink="http://www.w3.org/1999/xlink" xlink:title="Area of Occupancy" xlink:type="simple">AOO</abbrev>) at 12 km<sup>2</sup>, values that correspond to the Endangered (<abbrev xmlns:xlink="http://www.w3.org/1999/xlink" xlink:title="Endangered" xlink:type="simple">EN</abbrev>) thresholds under IUCN Red List Criteria B1ab(iii,v)+2ab(iii,v) (IUCN, 2012; IUCN Guidelines, 2024). However, given the extremely small number of mature individuals (&lt;15 in total), the absence of any subpopulation exceeding 50 individuals, ongoing exploitation for folk medicine, and signs of reproductive limitation, we preliminarily assess <italic><tp:taxon-name><tp:taxon-name-part taxon-name-part-type="genus" reg="Aristolochia">A.</tp:taxon-name-part> <tp:taxon-name-part taxon-name-part-type="species" reg="ferox">ferox</tp:taxon-name-part></tp:taxon-name></italic> as Critically Endangered (<abbrev xmlns:xlink="http://www.w3.org/1999/xlink" xlink:title="Critically Endangered" xlink:type="simple">CR</abbrev>) under both criteria C2a(i) and D, and strongly advocate for immediate measures to ensure its conservation.</p></tp:treatment-sec><tp:treatment-sec><!--Section generated to contain objects referenced in tp:taxon-treatment.--><supplementary-material xmlns:xlink="http://www.w3.org/1999/xlink" id="S1" position="float" orientation="portrait" xlink:type="simple"><object-id content-type="doi" xlink:type="simple">10.3897/phytokeys.273.169468.suppl1</object-id><object-id content-type="arpha" xlink:type="simple">53DEC7E0-F48E-5BF8-AB69-FB01B489E331</object-id><label>Supplementary material 1</label><caption><p>Additional figures</p></caption><statement content-type="dataType"><label>Data type</label><p>pdf</p></statement><statement content-type="notes"><label>Explanation note</label><p><bold>fig. S1</bold>. Floral morphological characters of <italic><tp:taxon-name><tp:taxon-name-part taxon-name-part-type="genus" reg="Isotrema">Isotrema</tp:taxon-name-part> <tp:taxon-name-part taxon-name-part-type="species" reg="haimingii">haimingii</tp:taxon-name-part></tp:taxon-name></italic> (<bold>A–C</bold>) and <italic><tp:taxon-name><tp:taxon-name-part taxon-name-part-type="genus" reg="Aristolochia">A.</tp:taxon-name-part> <tp:taxon-name-part taxon-name-part-type="species" reg="fangchi">fangchi</tp:taxon-name-part></tp:taxon-name></italic> (<bold>D–F</bold>). <bold>A, D</bold> Flowers in situ; <bold>B, E</bold> Frontal views of flowers showing adaxial calyx limb characters; <bold>C, F</bold> Longitudinal dissections of flowers. Scale bars = 2.0 cm. A-care provided by Dr. Yusongh uang. <bold>fig. S2</bold>. Paratype voucher specimen of <italic><tp:taxon-name><tp:taxon-name-part taxon-name-part-type="genus" reg="Aristolochia">A.</tp:taxon-name-part> <tp:taxon-name-part taxon-name-part-type="species" reg="ferox">ferox</tp:taxon-name-part></tp:taxon-name></italic>, S.H.Chun <italic>14711</italic> (<named-content content-type="dwc:institutional_code" xlink:title="Guangxi Institute of Botany" xlink:href="https://scientific-collections.gbif.org/institution/86792ed6-4261-428a-8a23-9bd1a426fba7" xlink:type="simple">IBK</named-content> [00014229]). <bold>fig. S3</bold>. Paratype voucher specimen of <italic><tp:taxon-name><tp:taxon-name-part taxon-name-part-type="genus" reg="Aristolochia">A.</tp:taxon-name-part> <tp:taxon-name-part taxon-name-part-type="species" reg="ferox">ferox</tp:taxon-name-part></tp:taxon-name></italic>, S.H.Chun <italic>15737</italic> (<named-content content-type="dwc:institutional_code" xlink:title="Guangxi Institute of Botany" xlink:href="https://scientific-collections.gbif.org/institution/86792ed6-4261-428a-8a23-9bd1a426fba7" xlink:type="simple">IBK</named-content> [00014227]).</p></statement><media xlink:href="phytokeys-273-171_article-169468__-s001.pdf" mimetype="application" mime-subtype="pdf" position="float" orientation="portrait" id="oo_1598516.pdf" xlink:type="simple"><uri content-type="original_file" xlink:type="simple">https://binary.pensoft.net/file/1598516</uri></media><permissions><license xlink:type="simple"><license-p>This dataset is made available under the Open Database License (<ext-link ext-link-type="uri" xlink:href="http://opendatacommons.org/licenses/odbl/1.0/" xlink:type="simple">http://opendatacommons.org/licenses/odbl/1.0/</ext-link>). The Open Database License (ODbL) is a license agreement intended to allow users to freely share, modify, and use this Dataset while maintaining this same freedom for others, provided that the original source and author(s) are credited.</license-p></license></permissions><attrib specific-use="authors"> Yifan Wang, Shuai Liao, Sven Landrein, Khang Sinh Nguyen, Joyce G. Onyenedum, Zirui Guo</attrib></supplementary-material></tp:treatment-sec></tp:taxon-treatment>
